# Supplementary material for: Virtual Screening of Novel Benzothiozinone Derivatives to Predict Potential Inhibitors of Mycobacterium Tuberculosis Kinases 2D-QSAR, Molecular Docking, MM-PBSA Dynamics Simulations, and ADMET Properties
Source: Int J Mol Sci. 2025 May 27;26(11):5129. doi: 10.3390/ijms26115129 (PMC12155315; doi:10.3390/ijms26115129)
Supplement: Supplementary file 1 [file ijms-26-05129-s001.zip]

Archive with 1 entries (1 files):
- ijms-3587782-supplementary.pdf
